# Supplementary material for: Detection of (pre)cancerous colorectal lesions in Lynch syndrome patients by microsatellite instability liquid biopsy
Source: Cancer Gene Ther. 2024 Feb 9;31(6):842–50. doi: 10.1038/s41417-023-00721-z (PMC11192631; doi:10.1038/s41417-023-00721-z)
Supplement: Supplementary file 2 — Supplementary Table 1 [file 41417_2023_721_MOESM2_ESM.xlsx]

## Sheet: Supplementary Table 1
Patient_ID	Type of lesion	Sex	Age	Time	MMR gene mutation	cfDNA (ng/ml)	Assay 1								Assay 2								Assay 3
							#FAM	#VIC	#FAMVIC	#Und	#NOAMP	Total DNA (copies/μl)	BAT26 (MAF)	BAT25 (MAF)	#FAM	#VIC	#FAMVIC	#Und	#NOAMP	Total DNA (copies/μl)	NR24 (MAF)	NR21 (MAF)	#FAM	#FAMVIC	#Und	#NOAMP	Total DNA (copies/μl)	Mono27 (MAF)
LS005	Low grade adenoma	M	65	T0	MSH2	7	0	1	433	0	13059	43.6	0	0.0022723	3	0	699	0	16941	54.1	0.00420661	0	0	240	0	16366	19.4	0
LS005	No lesion	M	66	T1	MSH2	2.7	0	0	296	0	17945	21.8	0	0	0	0	222	0	17334	17	0	0	1	85	0	17598	6.5	0.0117367
LS005	No lesion	M	67	T2	MSH2	1.8	1	0	491	0	17554	36.9	0.00200888	0	1	0	399	0	17276	30.5	0.00247794	0	1	193	0	17055	15.1	0.00515245
LS033	Low grade adenoma	F	48	T0	MSH6	4.2	0	0	529	0	14729	47	0	0	5	0	725	0	16795	56.7	0.00675386	0	2	446	0	17316	34.1	0.00442802
LS033	No lesion	F	49	T1	MSH6	1.8	1	1	268	0	16737	21.3	0.00370197	0.00370197	2	0	186	0	17636	14.1	0.0106971	0	1	125	0	18030	9.3	0.00797265
LS033	Low grade adenoma	F	50	T2	MSH6	3.1	1	0	325	0	13313	32.3	0.00304023	0	0	3	459	0	17858	34.1	0	0.00645425	4	276	0	16099	23	0.0143721
LS040	Low grade adenoma	M	59	T0	MLH1	2	2	1	352	0	16774	27.9	0.00562356	0.0028117	0	0	202	0	18087	14.8	0	0	1	106	0	17905	7.9	0.00940644
LS040	High grade adenoma	M	60	T1	MLH1	2.5	0	0	272	0	11371	31.5	0	0	0	1	261	0	17305	20	0	0.00380299	1	100	0	17460	7.7	0.00997178
LS040	No lesion	M	61	T2	MLH1	2.5	0	2	275	0	17616	20.8	0	0.0072171	0	0	276	0	17321	21.1	0	0	1	112	0	16242	9.2	0.00889824
LS041	No lesion	F	63	T0	MLH1	6	4	2	456	0	11760	51.4	0.00860866	0.00430398	0	0	487	0	16885	37.9	0	0	3	252	0	15931	21.2	0.0118129
LS041	No lesion	F	64	T1	MLH1	3.5	0	0	735	0	14455	66.1	0	0	2	2	716	0	17865	52.7	0.00273928	0.00273928	3	334	0	16880	26.4	0.0088954
LS041	No lesion	F	65	T2	MLH1	2.6	0	0	471	0	12540	49.2	0	0	0	0	248	0	17545	18.7	0	0	0	134	0	17385	10.2	0
LS045	High grade adenoma	F	62	T0	MSH2	1.9	7	7	382	0	14212	36.6	0.0180883	0.0180883	3	2	367	0	17623	27.9	0.00809142	0.00539413	2	141	0	14801	12.8	0.0141183
LS045	No lesion	F	63	T1	MSH2	1.3	1	3	105	0	15324	9.5	0.00949168	0.0284769	1	0	183	0	18125	13.5	0.00543727	0	0	36	0	10671	4.5	0
LS045	High grade adenoma	F	64	T2	MSH2	3.2	9	6	293	0	10822	37.4	0.0303229	0.0202125	3	3	544	0	18261	39.6	0.00543501	0.00543501	3	293	0	17246	22.7	0.010154
LS049	Low grade adenoma	M	53	T0	MLH1	4.7	6	6	438	0	18248	32.5	0.0135397	0.0135397	1	0	485	0	18492	34.6	0.00203545	0	1	242	0	17960	17.9	0.00410481
LS049	No lesion	M	55	T2	MLH1	2.1	0	0	424	0	17779	31.4	0	0	1	0	373	0	18096	27.3	0.00265387	0	1	156	0	17823	11.7	0.00638258
LS053	No lesion	M	46	T0	MLH1	1.2	1	0	345	0	16793	27.2	0.00286936	0	0	0	316	0	18144	23	0	0	2	137	0	15934	11.6	0.0145371
LS053	No lesion	M	47	T1	MLH1	1.7	0	0	210	0	12569	22.1	0	0	2	0	452	0	17665	33.8	0.0043696	0	2	194	0	16554	15.7	0.0102501
LS056	High grade adenoma	M	48	T0	MSH2	2.9	3	1	180	0	14704	16.6	0.0165674	0.00552209	0	0	221	0	17736	16.5	0	0	0	84	0	17153	6.5	0
LS056	Adenocarcinoma	M	49	T1	MSH2	1.9	3	2	417	0	15789	35.2	0.00710197	0.0047345	2	0	343	0	15295	29.7	0.0057671	0	0	50	0	17549	3.8	0
LS056	No lesion	M	50	T2	MSH2	1.8	0	0	155	0	17405	11.8	0	0	0	0	120	0	18372	8.7	0	0	0	64	0	17254	4.9	0
LS061	Low grade adenoma	M	58	T0	MLH1	1.3	2	0	113	0	10600	14.4	0.0176073	0	1	0	186	0	18074	13.7	0.00534906	0	0	83	0	15871	7	0
LS061	No lesion	M	59	T1	MLH1	2.2	0	0	221	0	18061	16.2	0	0	2	0	140	0	16001	11.8	0.0142246	0	1	109	0	17518	8.3	0.00914618
LS061	Low grade adenoma	M	60	T2	MLH1	1.1	1	0	113	0	14137	10.7	0.00881473	0	2	0	249	0	17533	19	0.00797621	0	2	132	0	17053	10.4	0.0150941
LS064	No lesion	F	29	T0	MSH2	5.7	1	1	326	0	15791	27.4	0.00303645	0.00303645	0	0	254	0	18262	18.4	0	0	2	121	0	17373	9.4	0.0164726
LS064	No lesion	F	30	T1	MSH2	2.3	3	0	637	0	15506	53.9	0.00461648	0	2	0	541	0	17952	39.7	0.00364272	0	3	245	0	16945	19.4	0.0121585
LS070	High grade adenoma	M	73	T0	MSH2	3.1	0	0	186	0	15978	15.4	0	0	6	2	350	0	17640	26.8	0.0169785	0.00565886	0	102	0	17342	7.8	0
LS070	No lesion	M	74	T1	MSH2	1.8	1	1	378	0	17662	28.4	0.00261776	0.00261776	0	0	332	0	16514	26.5	0	0	0	161	0	15820	13.5	0
LS070	No lesion	M	75	T2	MSH2	3	0	0	404	0	18088	29.5	0	0	3	0	321	0	17522	24.4	0.00926227	0	0	69	0	16148	5.7	0
LS077	No lesion	M	55	T0	MLH1	2	0	0	289	0	15451	24.7	0	0	0	1	335	0	17928	24.8	0	0.00295769	0	149	0	15286	12.9	0
LS077	No lesion	M	56	T1	MLH1	3.8	1	3	443	0	16456	35.7	0.00222769	0.00668347	0	0	525	0	17556	39.3	0	0	2	289	0	16589	23.2	0.00686141
LS092	Low grade adenoma	F	54	T0	MLH1	1.6	0	2	97	0	15003	8.8	0	0.0205536	4	3	214	0	18120	16.2	0.0185844	0.0139379	1	92	0	17510	7.1	0.0108414
LS092	No lesion	F	55	T1	MLH1	2.3	0	0	312	0	18032	22.9	0	0	1	0	254	0	16729	20.2	0.00390761	0	0	116	0	17869	8.6	0
LS092	No lesion	F	56	T2	MLH1	2.8	0	0	350	0	17956	25.7	0	0	6	0	249	0	16612	20.3	0.0239223	0	0	109	0	17329	8.4	0
LS107	Low grade adenoma	F	71	T0	MSH2	3.5	0	1	190	0	16123	15.7	0	0.00523261	0	0	273	0	16963	21.3	0	0	2	158	0	17072	12.4	0.0126008
LS107	No lesion	F	72	T1	MSH2	3	0	0	381	0	17997	27.9	0	0	0	0	310	0	17499	23.4	0	0	0	154	0	17041	12	0
LS107	No lesion	F	73	T2	MSH2	1.7	0	0	234	0	18427	16.8	0	0	0	0	179	0	17612	13.5	0	0	1	127	0	17980	9.5	0.00784659
LS125	No lesion	F	41	T0	MSH2	2.4	2	1	438	0	17234	33.7	0.00450965	0.00225476	1	0	374	0	17914	27.6	0.00264644	0	0	188	0	17880	13.9	0
LS136	No lesion	M	50	T0	MLH1	8.4	2	1	1245	0	13971	114.1	0.00153989	0.000769917	3	0	1370	0	17137	102.8	0.00210788	0	2	583	0	15237	50.2	0.00336715
LS136	No lesion	M	51	T1	MLH1	3	0	0	1047	0	14118	95.4	0	0	0	0	959	0	17202	72.3	0	0	1	376	0	15507	32	0.00262805
LS136	No lesion	M	52	T2	MLH1	6	0	0	1092	0	15664	89.9	0	0	7	0	1053	0	17205	79.7	0.00645539	0	1	545	0	16607	43.1	0.00180561
LS141	No lesion	F	36	T0	MSH2	8.1	0	0	1131	0	15517	93.8	0	0	1	2	1092	0	16677	84.8	0.000887344	0.00177474	0	363	0	17542	27.3	0
LS141	No lesion	F	37	T1	MSH2	1.8	1	0	582	0	15453	49.4	0.00168689	0	1	0	598	0	17612	44.6	0.00164468	0	4	303	0	14746	27.5	0.0130697
LS172	High grade adenoma	F	33	T0	MSH6	1.5	2	0	262	0	16427	21.3	0.00757397	0	5	2	281	0	16886	22.5	0.0176502	0.00705946	1	118	0	18050	8.8	0.00844726
LS172	No lesion	F	34	T1	MSH6	1.6	0	0	160	0	16884	12.6	0	0	0	0	189	0	18019	13.9	0	0	0	113	0	18100	8.3	0
LS181	Adenocarcinoma	F	68	T0	MLH1	3.5	11	9	441	0	17600	34.5	0.024645	0.020163	3	1	448	0	17671	33.7	0.00661386	0.0022045	0	250	0	17136	19.3	0
LS181	No lesion	F	69	T1	MLH1	3.2	0	0	498	0	17054	38.4	0	0	2	0	455	0	17361	34.6	0.00433948	0	1	198	0	17291	15.3	0.00502201
LS181	No lesion	F	70	T2	MLH1	4.1	4	1	570	0	18309	41.2	0.00691183	0.00172782	1	1	485	0	17461	36.7	0.00203393	0.00203393	1	304	0	17145	23.5	0.00326083
LS186	Low grade adenoma	M	58	T0	MLH1	10.1	4	3	1146	0	14261	103.7	0.00335941	0.00251948	2	0	1177	0	16919	89.8	0.00164345	0	3	840	0	16041	68.3	0.00348214
LS186	Low grade adenoma	M	59	T1	MLH1	5.2	2	1	608	0	17224	46.5	0.00323326	0.00161659	3	0	497	0	16309	40.3	0.00594706	0	3	305	0	16479	24.7	0.00974731
LS186	No lesion	M	60	T2	MLH1	3.4	0	3	530	0	17427	40.2	0	0.00557691	0	0	512	0	15727	42.7	0	0	0	247	0	17637	18.5	0
LS195	No lesion	M	61	T0	MLH1	5.5	0	0	208	0	15798	17.4	0	0	1	2	331	0	17127	25.8	0.00299251	0.00598519	1	146	0	18056	10.8	0.006822
LS195	No lesion	M	62	T1	MLH1	3.7	0	0	621	0	15339	52.9	0	0	4	0	616	0	17208	47.2	0.00638138	0	0	155	0	18306	11.2	0
LS203	No lesion	M	26	T0	MLH1	2.3	0	0	140	0	14523	12.8	0	0	1	0	179	0	17263	13.8	0.00555804	0	0	91	0	16394	7.4	0
LS203	No lesion	M	28	T1	MLH1	3	0	0	284	0	18122	20.7	0	0	0	0	249	0	17803	18.5	0	0	0	91	0	15921	7.6	0
LS222	High grade adenoma	M	62	T0	MSH2	3.4	0	0	302	0	17642	22.6	0	0	8	0	412	0	16970	32.6	0.019191	0	0	204	0	18719	14.5	0
LS222	No lesion	M	64	T1	MSH2	2.4	0	1	230	0	17733	17.3	0	0.00432005	4	0	281	0	17097	22	0.0141211	0	1	133	0	16512	10.8	0.00748894
LS223	Low grade adenoma	M	59	T0	MSH2	2.7	3	3	237	0	17345	18.6	0.0125738	0.0125738	1	0	196	0	18406	14.2	0.00507525	0	2	112	0	18058	8.4	0.017803
LS223	Low grade adenoma	M	63	T2	MSH2	2.7	2	1	364	0	17770	27.3	0.00543948	0.00271967	1	0	164	397	17294	12.7	0.00606905	0	1	178	0	16537	14.4	0.00558818
LS234	No lesion	F	56	T0	MSH2	3.3	2	0	250	0	13356	24.9	0.00792687	0	2	0	351	0	16880	27.6	0.00564011	0	1	155	0	15983	13	0.00642078
LS248	No lesion	M	61	T0	MSH2	4.9	0	0	292	0	17061	22.6	0	0	2	0	246	0	17465	18.8	0.00807395	0	0	120	0	17875	8.9	0
LS269	No lesion	F	56	T0	MSH6	3	0	0	234	0	15334	20.2	0	0	0	0	301	0	17452	22.8	0	0	0	142	0	17808	10.6	0
LS273	Low grade adenoma	M	37	T0	MLH1	0.9	1	0	247	0	18562	17.7	0.00402205	0	4	1	150	0	16671	12.3	0.0265508	0.0066371	2	170	0	16464	13.9	0.0117052
LS273	No lesion	M	38	T1	MLH1	1.4	0	0	103	0	13938	9.8	0	0	0	0	207	0	17229	15.9	0	0	1	102	0	16662	8.2	0.00977436
LS273	No lesion	M	40	T2	MLH1	1.5	0	0	195	0	17783	14.5	0	0	0	0	155	0	17428	11.8	0	0	1	114	0	17385	8.8	0.00874358
LS283	No lesion	F	41	T0	MLH1	2.4	1	3	211	0	17611	16.2	0.00471136	0.0141349	2	0	160	0	18434	11.7	0.0124468	0	0	100	0	18258	7.3	0
LS310	High grade adenoma	F	35	T0	MLH1	3.4	0	0	443	0	16709	34.9	0	0	3	0	505	0	17032	39.2	0.00585516	0	0	316	0	15886	26.3	0
LS311	No lesion	M	69	T0	MLH1	2.8	0	0	299	0	17224	22.9	0	0	0	1	273	0	18056	20.1	0	0.00363576	1	77	0	18304	5.7	0.0129601
LS313	No lesion	F	38	T0	MLH1	2.5	2	1	193	0	17924	14.5	0.010308	0.00515385	1	0	248	0	19035	17.3	0.00400638	0	1	103	525	17857	7.7	0.00968114
LS316	No lesion	M	70	T0	MLH1	4.1	0	0	728	0	17813	53.4	0	0	0	0	680	0	16999	52.3	0	0	1	323	0	16997	25.2	0.00306711
LS316	No lesion	M	71	T1	MLH1	1.9	0	2	364	0	17003	28.4	0	0.00543704	1	1	443	0	18376	31.9	0.00223072	0.00223072	2	214	0	18211	15.7	0.00929192
LS316	No lesion	M	72	T2	MLH1	1.9	0	0	292	0	16525	23.4	0	0	0	0	301	0	16706	23.8	0	0	0	108	0	17785	8.1	0
LS321	No lesion	F	59	T0	MLH1	2.8	0	0	247	0	15498	21.1	0	0	2	0	286	0	18423	20.7	0.0069398	0	0	126	0	16561	10.1	0
LS324	No lesion	F	60	T0	PMS2	4	0	0	338	0	16622	26.8	0	0	0	1	350	0	16673	27.8	0	0.00282775	0	175	0	17690	13.1	0
LS324	No lesion	F	61	T1	PMS2	5.3	0	0	469	0	14672	42	0	0	2	0	548	0	17159	42.1	0.00359307	0	0	243	0	17353	18.5	0
LS326	Adenocarcinoma	M	39	T0	MSH2	1.5	2	3	148	0	16908	12	0.0134556	0.020184	1	0	242	0	18119	17.8	0.00410505	0	2	67	0	16894	5.4	0.0297935
LS326	No lesion	M	41	T1	MSH2	2.1	1	1	238	0	16783	18.9	0.00417236	0.00417236	0	0	231	0	16859	18.1	0	0	0	105	0	16911	8.3	0
WT_cfDNA_01	NA	NA	NA	NA	NA	NA	0	0	163	0	15226	14.2	0	0	0	1	456	0	17761	33.9	0	0.00216548	0	92	0	18808	6.5	0
WT_cfDNA_02	NA	NA	NA	NA	NA	NA	0	0	193	0	15977	16	0	0	0	0	335	0	17309	25.6	0	0	1	220	0	17770	16.5	0.00451773
WT_cfDNA_03	NA	NA	NA	NA	NA	NA	0	1	339	0	17742	25.3	0	0.00292219	0	0	235	0	18238	17.1	0	0	0	141	0	17227	10.9	0
WT_cfDNA_04	NA	NA	NA	NA	NA	NA	0	0	777	0	16740	60.5	0	0	1	0	740	0	17678	54.7	0.00132406	0	0	379	0	17898	27.9	0
WT_cfDNA_05	NA	NA	NA	NA	NA	NA	0	0	567	0	17192	43.3	0	0	0	0	417	0	18432	29.8	0	0	0	432	0	17053	33.4	0
WT_cfDNA_06	NA	NA	NA	NA	NA	NA	2	0	2275	0	16506	172.3	0.00082478	0	0	0	1105	0	16459	86.6	0	0	0	838	0	17206	63.4	0
WT_cfDNA_07	NA	NA	NA	NA	NA	NA	0	0	90	0	17003	7	0	0	0	0	83	0	18193	6.1	0	0	0	39	0	17386	3	0
WT_cfDNA_08	NA	NA	NA	NA	NA	NA	0	0	121	0	17737	9.1	0	0	0	0	174	0	18108	12.8	0	0	0	125	0	17758	9.4	0
WT_cfDNA_09	NA	NA	NA	NA	NA	NA	0	0	196	0	17759	14.6	0	0	0	0	109	0	18119	8	0	0	0	62	0	16156	5.1	0
WT_cfDNA_10	NA	NA	NA	NA	NA	NA	0	0	152	0	17937	11.3	0	0	0	0	203	0	17781	15.1	0	0	0	76	0	17611	5.7	0
WT_cfDNA_11	NA	NA	NA	NA	NA	NA	0	1	920	0	15744	75.8	0	0.0010567	0	1	937	0	16983	71.7	0	0.00103911	0	499	0	17639	37.2	0
WT_cfDNA_12	NA	NA	NA	NA	NA	NA	0	0	51	0	13575	5	0	0	0	0	76	0	17725	5.7	0	0	0	24	0	18527	1.7	0
WT_cfDNA_13	NA	NA	NA	NA	NA	NA	0	0	262	0	16854	20.6	0	0	0	1	444	0	17031	34.4	0	0.00222358	1	152	0	18116	11.2	0.00655172
WT_cfDNA_14	NA	NA	NA	NA	NA	NA	0	0	254	0	17172	19.6	0	0	0	0	156	0	17147	12.1	0	0	0	111	0	17930	8.2	0
WT_cfDNA_15	NA	NA	NA	NA	NA	NA	0	0	40	0	18071	2.9	0	0	0	0	39	0	17484	3	0	0	0	69	13	17596	5.2	0
WT_cfDNA_16	NA	NA	NA	NA	NA	NA	0	0	138	0	17311	10.6	0	0	0	0	177	0	18774	12.5	0	0	0	84	0	18901	5.9	0
WT_cfDNA_17	NA	NA	NA	NA	NA	NA	0	0	74	0	16877	5.8	0	0	0	0	41	0	18305	3	0	0	0	33	0	18503	2.4	0
WT_cfDNA_18	NA	NA	NA	NA	NA	NA	0	0	156	0	18002	11.5	0	0	0	0	163	0	17337	12.5	0	0	0	82	0	18104	6	0
WT_gDNA_01	NA	NA	NA	NA	NA	NA	2	0	3327	0	13229	299.3	0.000538525	0	0	0	1307	0	15887	105.4	0	0	2	282	0	16472	22.8	0.00703277
WT_gDNA_02	NA	NA	NA	NA	NA	NA	0	0	327	0	15788	27.3	0	0	1	2	7777	0	10268	752	9.8294e-05	0.000196593	3	1249	0	16884	95.4	0.00231842
WT_gDNA_03	NA	NA	NA	NA	NA	NA	0	1	2148	0	15375	174.4	0	0.000436408	0	0	801	0	17550	59.5	0	0	0	279	0	17060	21.6	0
WT_gDNA_04	NA	NA	NA	NA	NA	NA	0	0	270	0	18148	19.7	0	0	1	0	2616	0	15301	210.5	0.000353634	0	0	580	0	16153	47	0
WT_gDNA_05	NA	NA	NA	NA	NA	NA	0	0	760	0	14447	68.4	0	0	0	0	1369	0	16384	107	0	0	0	1935	0	15883	153.3	0
WT_gDNA_06	NA	NA	NA	NA	NA	NA	0	1	1018	0	15416	85.3	0	0.0009516	2	1	1351	0	16858	103	0.00142485	0.000712405	0	1007	0	15836	82.2	0
WT_gDNA_07	NA	NA	NA	NA	NA	NA	0	0	826	0	12655	84.3	0	0	0	0	861	0	14366	77.6	0	0	0	677	0	16920	52.3	0
